# Supplementary material for: The Perception of Water Contamination and Risky Consumption in El Salvador from a Community Clinical Psychology Perspective
Source: Int J Environ Res Public Health. 2022 Jan 19;19(3):1109. doi: 10.3390/ijerph19031109 (PMC8834013; doi:10.3390/ijerph19031109)
Supplement: Supplementary file 1 [file ijerph-19-01109-s001.zip]

Archive with 1 entries (1 files):
- SM - Author Group.pdf
